# Supplementary material for: Interstitial Lung Disease in Immunocompromised Children
Source: Diagnostics (Basel). 2022 Dec 26;13(1):64. doi: 10.3390/diagnostics13010064 (PMC9818431; doi:10.3390/diagnostics13010064)
Supplement: Supplementary file 1 [file diagnostics-13-00064-s001.zip]

Archive with 1 entries (1 files):
- diagnostics-2080301-supplementary.pdf
